# Supplementary material for: Mapping and quantification of ferruginous outcrop savannas in the Brazilian Amazon: A challenge for biodiversity conservation
Source: PLoS One. 2019 Jan 17;14(1):e0211095. doi: 10.1371/journal.pone.0211095 (PMC6336337; doi:10.1371/journal.pone.0211095)
Supplement: S1 Table — Confusion matrix of the GEOBIA of the 2016 Landsat-8 OLI (A), 2001 Landsat-5 TM (B), 1984 Landsat-5 TM, (C) and 1973 Landsat-1 MSS (D) classifications. The matrix shows the number of sample points, omission and commission errors, user and producer accuracies, Kappa index per class, overall accuracy and general Kappa index. (XLSX) [file pone.0211095.s001.xlsx]

## Sheet: Sheet1
A) 2016 Landsat-8 OLI	Lake	Mountain savanna	Forest	Pastureland	Mine	Sum	Error of Commission (%)	User’s accuracy (%)
Lake	11	0	0	0	0	11	0	100
Mountain savanna	0	36	0	0	0	36	0	100
Forest	0	1	54	1	0	56	3.6	96.4
Pastureland	0	0	0	38	1	39	2.6	97.4
Mine	1	0	0	0	27	28	3.6	96.4
Sum	12	37	54	39	28	166
Erro of Ommission (%)	8.3	2.7	0	2.6	3.6
Producer’s accuracy (%)	91.7	97.3	100	97.4	96.4
Kappa per class	100	96	100	96	-
Overall accuracy = 98.2		Kappa = 96.9
B) 2001 Landsat-5 TM	Lake	Mountain savanna	Forest	Pastureland	Mine	Sum	Error of Commission (%)	User’s accuracy (%)
Lake	9	0	0	0	0	9	0	100
Mountain savanna	0	30	0	0	1	31	0	96.8
Forest	0	1	54	1	2	58	6.9	93.1
Pastureland	0	0	0	38	1	38	0	100
Mine	2	0	0	0	23	25	8	92
Sum	11	31	54	39	27	154
Erro of Ommission (%)	18.2	3.2	0	2.6	14.8
Producer’s accuracy (%)	81.8	96.8	100	97.4	85.2
Kappa per class	80.7	96	100	96.6	82.5
Overall accuracy = 95.1		Kappa = 93.5
B) 1984 Landsat-5 TM	Lake	Mountain savanna	Forest	Pastureland	Mine	Sum	Error of Commission (%)	User’s accuracy (%)
Lake	13	0	0	1	0	14	7.1	92.9
Mountain savanna	0	30	0	0	1	31	3.2	96.8
Forest	0	0	55	1	0	56	1.8	98.2
Pastureland	0	1	1	38	1	41	7.7	92.3
Mine	1	0	0	0	23	24	4.2	95.8
Sum	14	31	56	40	25	159
Erro of Ommission (%)	7.1	3.2	1.8	5	8
Producer’s accuracy (%)	92.9	96.8	98.2	95	92
Kappa per class	80.7	96	100	96.6	82.5
Overall accuracy = 95.8		Kappa = 94.4
C) 1973 Landsat-1 MSS	Lake	Mountain savanna	Forest	Pastureland	Mine	Sum	Error of Commission (%)	User’s accuracy (%)
Lake	8	0	0	0	-	8	0	100
Mountain savanna	1	33	0	1	-	35	10.8	94.3
Forest	0	0	58	0	-	58	0	100
Pastureland	0	2	2	32	-	36	11.1	88.9
Mine	-	-	-	-	-	-
Sum	9	35	60	33	-	137
Erro of Ommission (%)	11.1	5.7	3.3	3	-
Producer’s accuracy (%)	89.9	94.3	96.7	97	-
Kappa per class	100	92.3	100	85.4	-
Overall accuracy = 95.6		Kappa = 93.6
