# Supplementary material for: Mapping and quantification of ferruginous outcrop savannas in the Brazilian Amazon: A challenge for biodiversity conservation
Source: PLoS One. 2019 Jan 17;14(1):e0211095. doi: 10.1371/journal.pone.0211095 (PMC6336337; doi:10.1371/journal.pone.0211095)
Supplement: S2 Table — CNF = Carajás National Forest, CFNP = Campos Ferruginosos National Park. (XLSX) [file pone.0211095.s002.xlsx]

## Sheet: Sheet1
Table S2. General characteristics of canga areas in the study site. CNF = Carajás National Forest; CFNP = Campos Ferruginosos National Park.
Monument	Land cover	Ridge's name	Protected area	Area in 2016 (km²)	Area in 2001 (km²)	Area in 1984 (km²)	Area in 1973 (km²)	Change area 2016-1973 (km²)	Mean Elevation (m)
N1	Canga	North Ridge	CNF	12.1491	12.1491	12.1491	12.1491	-1e-09	689.76
N2	Canga	North Ridge	CNF	1.0971	1.0971	1.0971	1.0971	0	672.368
N3	Canga	North Ridge	CNF	2.35179	2.35179	2.35179	2.35179	0	687.549
N4	Canga	North Ridge	CNF	3.5527	7.55	15.97	16.6796	-13.1269	684.821
N5	Canga	North Ridge	CNF	2.54298	6.15	11.32	11.81	-9.26702	676.064
N6	Canga	North Ridge	CNF	0.92025	0.92025	0.92025	0.92025	0	691.562
N7	Canga	North Ridge	CNF	0.37125	0.37125	0.37125	0.37125	0	685.916
N8	Canga	North Ridge	CNF	2.7198	2.7198	2.7198	2.7198	0	715.518
N9	Canga	North Ridge	CNF	0.1584	0.1584	0.1584	0.1584	0	677.865
Pium	Canga	Pium	CNF	0.705669	0.705669	0.705669	0.705669	0	454.039
S01	Canga	South Ridge	CNF	0.299823	0.299823	0.299823	0.299823	0	624.26
S02	Canga	South Ridge	CNF	0.732944	0.732944	0.732944	0.732944	0	657.36
S03	Canga	South Ridge	CNF	0.462327	0.462327	0.462327	0.462327	0	660.358
S04	Canga	South Ridge	CNF	0.2385	0.2385	0.2385	0.2385	0	675.665
S05	Canga	South Ridge	CNF	0.154198	0.154198	0.154198	0.154198	0	678.951
S06	Canga	South Ridge	CNF	0.100839	0.100839	0.100839	0.100839	0	683.522
S07	Canga	South Ridge	CNF	0.1539	0.1539	0.1539	0.1539	0	640.854
S08	Canga	South Ridge	CNF	0.0347	0.0347	0.0347	0.0347	0	616.186
S09	Canga	South Ridge	CNF	0.0423	0.0423	0.0423	0.0423	0	651.623
S10	Canga	South Ridge	CNF	0.1058	0.1058	0.1058	0.1058	0	666.102
S11A	Canga	South Ridge	CNF	13.9953	13.9953	13.9953	13.9953	0	715.672
S11A	Lake	South Ridge	CNF	0.469139	0.469139	0.469139	0.469139	0	707.036
S11B	Lake	South Ridge	CNF	0.1422	0.1422	0.1422	0.1422	0	707.72
S11B	Canga	South Ridge	CNF	7.6234	7.6234	7.6234	7.6234	0	750.303
S11C	Canga	South Ridge	CNF	5.7542	5.7542	5.7542	5.7542	0	764.394
S11D	Canga	South Ridge	CNF	10.1985	10.1985	15.7821	15.7821	-5.5836	735.73
S11D	Lake	South Ridge	CNF	0.438874	0.438874	0.438874	0.438874	0	763.399
S12	Canga	South Ridge	CNF	0.1512	0.1512	0.1512	0.1512	0	305.889
S13	Canga	South Ridge	CNF	0.0416689	0.0416689	0.0416689	0.0416689	0	425.458
S14	Canga	South Ridge	CNF	0.156792	0.156792	0.156792	0.156792	0	396.565
S15	Canga	South Ridge	CNF	0.0647088	0.0647088	0.0647088	0.0647088	0	554.045
S16	Canga	South Ridge	CNF	0.36135	0.36135	0.36135	0.36135	0	666.745
S17	Canga	South Ridge	CNF	0.112448	0.112448	0.112448	0.112448	0	521.519
S17A	Canga	South Ridge	CNF	0.697902	0.697902	0.697902	0.697902	0	666.474
S18	Canga	Tarzan	CNF, CFNP	0.3564	0.3564	0.3564	0.3564	0	713.708
S18A	Canga	Tarzan	CNF, CFNP	1.09133	1.09133	1.09133	1.09133	0	729.029
S19	Canga	Tarzan	CNF, CFNP	0.226929	0.226929	0.226929	0.226929	0	733.437
S20	Canga	Tarzan	CNF, CFNP	0.21825	0.21825	0.21825	0.21825	0	750.813
S21	Canga	Tarzan	CNF, CFNP	0.145367	0.145367	0.145367	0.145367	0	746.776
S22	Canga	Tarzan	CNF, CFNP	0.316611	0.316611	0.316611	0.316611	0	731.793
S23	Canga	Tarzan	CNF, CFNP	2.05864	2.05864	2.05864	2.05864	0	749.294
S23A	Canga	Tarzan	CNF, CFNP	3.19546	3.19546	3.19546	3.19546	0	735.091
S24	Canga	Tarzan	CNF, CFNP	0.0719033	0.0719033	0.0719033	0.0719033	0	722.187
S24A	Canga	Tarzan	CNF, CFNP	0.0290176	0.0290176	0.0290176	0.0290176	0	736.733
S24B	Canga	Tarzan	CNF, CFNP	0.0756129	0.0756129	0.0756129	0.0756129	0	737.092
S25	Canga	Tarzan	CNF, CFNP	0.0922033	0.0922033	0.0922033	0.0922033	0	728.819
S25A	Canga	Tarzan	CNF, CFNP	0.166316	0.166316	0.166316	0.166316	0	745.15
S26	Canga	Tarzan	CNF, CFNP	0.0448	0.0448	0.0448	0.0448	0	745.131
S27	Canga	Tarzan	CNF, CFNP	0.0829	0.0829	0.0829	0.0829	0	718.081
S28	Canga	Tarzan	CNF, CFNP	0.0772488	0.0772488	0.0772488	0.0772488	0	726.284
S29	Canga	Bocaina	CFNP	0.40005	0.40005	0.40005	0.40005	0	364.239
S30A	Canga	Bocaina	CFNP	0.305906	0.305906	0.305906	0.305906	0	658.974
S30B	Canga	Bocaina	CFNP	3.0671	3.0671	3.0671	3.0671	0	713.713
S31	Canga	Bocaina	CFNP	0.158339	0.158339	0.158339	0.158339	0	731.69
S32	Canga	Bocaina	CFNP	0.0291297	0.0291297	0.0291297	0.0291297	0	734.364
S33	Canga	Bocaina	CFNP	0.0801	0.0801	0.0801	0.0801	0	702.957
S34	Canga	Bocaina	CFNP	2.33846	2.33846	2.33846	2.33846	0	728.077
S34A	Canga	Bocaina	CFNP	0.20925	0.20925	0.20925	0.20925	0	677.552
S34B	Canga	Bocaina	CFNP	0.370086	0.370086	0.370086	0.370086	0	695.376
S35	Canga	Bocaina	CFNP	0.156825	0.156825	0.156825	0.156825	0	739.754
S36	Canga	Bocaina	CFNP	0.57105	0.57105	0.57105	0.57105	0	734.351
S37	Canga	Bocaina	CFNP	0.0549	0.0549	0.0549	0.0549	0	667.861
S38	Lake	Bocaina	CFNP	0.1017	0.1017	0.1017	0.1017	0	694.903
S38	Canga	Bocaina	CFNP	5.87982	5.87982	5.87982	5.87982	0	709.366
S39	Canga	Bocaina	CFNP	1.68472	1.68472	1.68472	1.68472	0	737.522
S40	Canga	Bocaina	CFNP	0.1089	0.1089	0.1089	0.1089	0	704.347
S41	Canga	Bocaina	CFNP	0.0927	0.0927	0.0927	0.0927	0	717.351
S42	Canga	Bocaina	CFNP	0.0761774	0.0761774	0.0761774	0.0761774	0	730.743
S43	Canga	Cristalino	----	5.45861	5.45861	5.45861	5.45861	0	684.069
S44	Canga	Cristalino	----	1.25481	1.25481	1.25481	1.25481	0	691.709
S45	Canga	Cristalino	----	0.256944	0.256944	0.256944	0.256944	0	616.561
S45A	Canga	Cristalino	----	0.140714	0.140714	0.140714	0.140714	0	720.58
SL1	Canga	East Ridge	----	2.39577	2.39577	2.74165	2.74165	-0.345876	594.245
SL2	Canga	East Ridge	----	1.2874	1.2874	1.2874	1.2874	0	632.452
SL3	Canga	East Ridge	----	0.561647	0.561647	0.561647	0.561647	0	575.267
SF1	Canga	São Felix Ridge	----	8.7241	8.7241	8.7241	8.7241	0	640.345
SF2	Canga	São Felix Ridge	----	1.223	1.223	1.223	1.223	0	594.766
SF3	Canga	São Felix Ridge	----	1.5786	1.5786	1.5786	1.5786	0	547.138
----	Total (km2)	----	----	115.918	123.522	143.042	144.241	-28.3234	----
----	Total (%)	----	----	81.0378	86.354	99.1683	100	-19.8008	----
